# Supplementary material for: A model-based analysis identifies differences in phenotypic resistance between in vitro and in vivo: implications for translational medicine within tuberculosis
Source: J Pharmacokinet Pharmacodyn. 2020 Jun 1;47(5):421–30. doi: 10.1007/s10928-020-09694-0 (PMC7520421; doi:10.1007/s10928-020-09694-0)
Supplement: Supplementary file 9 — Supplementary file9 (CSV 5 kb) [file 10928_2020_9694_MOESM9_ESM.csv]

ID	TIME	NDV	DV	EVID	MDV	AMT	ASSAY
1	0	11200	9.323669057	0	0	0	1
1	4	88000	11.38509209	0	0	0	1
1	7	8400000	15.94374226	0	0	0	1
1	14	4.4e+07	17.59970019	0	0	0	1
1	35	1.35e+08	18.72078534	0	0	0	1
1	45	1.21e+08	18.6113011	0	0	0	1
1	60	9.8e+07	18.40047804	0	0	0	1
1	70	12200000	16.31694651	0	0	0	1
1	80	5500000	15.52025865	0	0	0	1
1	120	2310000	14.65275808	0	0	0	1
1	200	1340000	14.10818017	0	0	0	1
2	0	10200	9.230142999	0	0	0	1
2	4	109000	11.59910316	0	0	0	1
2	7	5600000	15.53827716	0	0	0	1
2	14	6.7e+07	18.02020318	0	0	0	1
2	35	1.22e+08	18.6195316	0	0	0	1
2	45	1.36e+08	18.72816544	0	0	0	1
2	60	5.8e+07	17.87595357	0	0	0	1
2	70	14200000	16.46875252	0	0	0	1
2	80	6100000	15.62379933	0	0	0	1
2	120	1210000	14.00613092	0	0	0	1
2	200	1740000	14.36939567	0	0	0	1
3	0	8900	9.093806556	0	0	0	1
3	4	88000	11.38509209	0	0	0	1
3	7	6400000	15.67180855	0	0	0	1
3	14	6.7e+07	18.02020318	0	0	0	1
3	35	1.02e+08	18.44048337	0	0	0	1
3	45	9.2e+07	18.33729914	0	0	0	1
3	60	5.9e+07	17.893048	0	0	0	1
3	70	10900000	16.20427335	0	0	0	1
3	80	5800000	15.57336848	0	0	0	1
3	120	2100000	14.5574479	0	0	0	1
3	200	1070000	13.88316921	0	0	0	1
4	0	9800	9.190137665	0	0	0	1
4	4	112000	11.62625415	0	0	0	1
4	7	7100000	15.77560534	0	0	0	1
4	14	8.2e+07	18.22222981	0	0	0	1
4	35	1.12e+08	18.53400943	0	0	0	1
4	45	7.9e+07	18.18495841	0	0	0	1
4	60	9.9e+07	18.41063041	0	0	0	1
4	70	14500000	16.48965921	0	0	0	1
4	80	9200000	16.03471404	0	0	0	1
4	120	1760000	14.38082437	0	0	0	1
4	200	1260000	14.04662228	0	0	0	1
5	0	10200	9.230142999	0	0	0	1
5	4	99000	11.50287513	0	0	0	1
5	7	8100000	15.90737462	0	0	0	1
5	14	1.09e+08	18.50685844	0	0	0	1
5	35	1.43e+08	18.77835519	0	0	0	1
5	45	1.43e+08	18.77835519	0	0	0	1
5	60	8.7e+07	18.28141868	0	0	0	1
5	70	10900000	16.20427335	0	0	0	1
5	80	7800000	15.86963429	0	0	0	1
5	120	1940000	14.47819853	0	0	0	1
5	200	1820000	14.41434706	0	0	0	1
6	0	11500	9.350102314	0	0	0	1
6	4	132000	11.7905572	0	0	0	1
6	7	5400000	15.50190951	0	0	0	1
6	14	6.8e+07	18.03501826	0	0	0	1
6	35	1.23e+08	18.62769491	0	0	0	1
6	45	1.09e+08	18.50685844	0	0	0	1
6	60	9.7e+07	18.39022154	0	0	0	1
6	70	1.2e+07	16.30041721	0	0	0	1
6	80	6600000	15.70258021	0	0	0	1
6	120	1550000	14.25376549	0	0	0	1
6	200	1920000	14.46783574	0	0	0	1
7	0	10200	9.230142999	0	0	0	1
7	4	109000	11.59910316	0	0	0	1
7	7	6100000	15.62379933	0	0	0	1
7	14	5.6e+07	17.84086225	0	0	0	1
7	35	1.55e+08	18.85893567	0	0	0	1
7	45	7.2e+07	18.09217668	0	0	0	1
7	60	8.7e+07	18.28141868	0	0	0	1
7	70	1.3e+07	16.38045992	0	0	0	1
7	80	8800000	15.99026228	0	0	0	1
7	120	3200000	14.97866137	0	0	0	1
7	200	1320000	14.09314229	0	0	0	1
8	0	9900	9.200290036	0	0	0	1
8	4	123000	11.71993963	0	0	0	1
8	7	7800000	15.86963429	0	0	0	1
8	14	7.6e+07	18.1462439	0	0	0	1
8	35	1.32e+08	18.69831248	0	0	0	1
8	45	8.9e+07	18.30414693	0	0	0	1
8	60	8.2e+07	18.22222981	0	0	0	1
8	70	10400000	16.15731636	0	0	0	1
8	80	6500000	15.68731273	0	0	0	1
8	120	2900000	14.88022129	0	0	0	1
8	200	1420000	14.16616743	0	0	0	1
9	0	11000	9.305650552	0	0	0	1
9	4	1200000	13.99783211	0	0	0	1
9	7	9800000	16.09789294	0	0	0	1
9	14	5.5e+07	17.82284374	0	0	0	1
9	35	1.12e+08	18.53400943	0	0	0	1
9	45	1.21e+08	18.6113011	0	0	0	1
9	60	5.8e+07	17.87595357	0	0	0	1
9	70	10200000	16.13789828	0	0	0	1
9	80	6100000	15.62379933	0	0	0	1
9	120	1210000	14.00613092	0	0	0	1
9	200	1740000	14.36939567	0	0	0	1
10	0	9900	9.200290036	0	0	0	1
10	4	980000	13.79530785	0	0	0	1
10	7	9900000	16.10804532	0	0	0	1
10	14	6.7e+07	18.02020318	0	0	0	1
10	35	1.62e+08	18.90310689	0	0	0	1
10	45	1.29e+08	18.67532296	0	0	0	1
10	60	5.9e+07	17.893048	0	0	0	1
10	70	10900000	16.20427335	0	0	0	1
10	80	5800000	15.57336848	0	0	0	1
10	120	2100000	14.5574479	0	0	0	1
10	200	1370000	14.1303213	0	0	0	1
11	0	7800	8.961879013	0	0	0	1
11	4	990000	13.80546022	0	0	0	1
11	7	5100000	15.4447511	0	0	0	1
11	14	8.7e+07	18.28141868	0	0	0	1
11	35	1.43e+08	18.77835519	0	0	0	1
11	45	8.8e+07	18.29284737	0	0	0	1
11	60	8.7e+07	18.28141868	0	0	0	1
11	70	6900000	15.74703197	0	0	0	1
11	80	7800000	15.86963429	0	0	0	1
11	120	1940000	14.47819853	0	0	0	1
11	200	1820000	14.41434706	0	0	0	1
12	0	10400	9.249561085	0	0	0	1
12	4	1090000	13.90168825	0	0	0	1
12	7	6100000	15.62379933	0	0	0	1
12	14	5.6e+07	17.84086225	0	0	0	1
12	35	1.55e+08	18.85893567	0	0	0	1
12	45	7.2e+07	18.09217668	0	0	0	1
12	60	8.7e+07	18.28141868	0	0	0	1
12	70	7600000	15.84365881	0	0	0	1
12	80	8800000	15.99026228	0	0	0	1
12	120	3200000	14.97866137	0	0	0	1
12	200	1320000	14.09314229	0	0	0	1
13	0	0	0	2	1	0	2
13	14	4.6e+07	17.64415195	0	0	0	2
13	35	1.6e+08	18.89068437	0	0	0	2
13	45	1.5e+08	18.82614585	0	0	0	2
13	60	4.6e+08	19.94673705	0	0	0	2
13	70	1.6e+08	18.89068437	0	0	0	2
13	80	1.5e+08	18.82614585	0	0	0	2
13	120	1.5e+08	18.82614585	0	0	0	2
13	200	1.6e+08	18.89068437	0	0	0	2
14	0	0	0	2	1	0	2
14	14	1.1e+08	18.51599092	0	0	0	2
14	35	1.5e+08	18.82614585	0	0	0	2
14	45	4.6e+08	19.94673705	0	0	0	2
14	60	1.5e+08	18.82614585	0	0	0	2
14	70	1.2e+08	18.6030023	0	0	0	2
14	80	1.6e+08	18.89068437	0	0	0	2
14	120	2.1e+08	19.16261809	0	0	0	2
14	200	2.1e+08	19.16261809	0	0	0	2
15	0	0	0	2	1	0	2
15	14	1.1e+08	18.51599092	0	0	0	2
15	35	4.6e+08	19.94673705	0	0	0	2
15	45	1.2e+08	18.6030023	0	0	0	2
15	60	1.6e+08	18.89068437	0	0	0	2
15	70	4.6e+08	19.94673705	0	0	0	2
15	80	4.6e+08	19.94673705	0	0	0	2
15	120	2.4e+08	19.29614948	0	0	0	2
15	200	1.2e+08	18.6030023	0	0	0	2
