# Supplementary material for: A model-based analysis identifies differences in phenotypic resistance between in vitro and in vivo: implications for translational medicine within tuberculosis
Source: J Pharmacokinet Pharmacodyn. 2020 Jun 1;47(5):421–30. doi: 10.1007/s10928-020-09694-0 (PMC7520421; doi:10.1007/s10928-020-09694-0)
Supplement: Supplementary file 10 — Supplementary file10 (CSV 3 kb) [file 10928_2020_9694_MOESM10_ESM.csv]

ID	TIME	NDV	DV	EVID	CONC	DRUG	PLOT	ASSAY
1	0	0	0	2	0	0	0	1
1	4	0	0	2	0	0	0	1
1	7	0	0	2	0	0	0	1
1	14	0	0	2	0	0	0	1
1	35	0	0	2	0	0	0	1
1	45	0	0	2	0	0	0	1
1	60	0	0	2	0	0	0	1
1	70	0	0	2	0	0	0	1
1	80	0	0	2	0	0	0	1
1	100	0	0	2	0	0	0	1
1	103	0	0	2	0	0	0	1
1	105	410000	12.92391244	0	0	0	0	1
1	105	4.6e+08	19.94673705	0	0	0	0	2
1	106	0	0	2	0	0	0	1
1	110	0	0	2	0	0	0	1
1	114	0	0	2	0	0	0	1
151	0	0	0	2	0	0	12.5	1
151	4	0	0	2	0	0	12.5	1
151	7	0	0	2	0	0	12.5	1
151	14	0	0	2	0	0	12.5	1
151	35	0	0	2	0	0	12.5	1
151	45	0	0	2	0	0	12.5	1
151	60	0	0	2	0	0	12.5	1
151	70	0	0	2	0	0	12.5	1
151	80	0	0	2	0	0	12.5	1
151	100	0	0	1	12.5	1	12.5	1
151	103	0	0	2	0	0	12.5	1
151	105	7600	8.935903526	0	0	0	12.5	1
151	105	4600000	15.34156686	0	0	0	12.5	2
151	105	0	0	2	0	0	12.5	1
151	110	0	0	2	0	0	12.5	1
151	114	0	0	2	0	0	12.5	1
152	0	0	0	2	0	0	25	1
152	4	0	0	2	0	0	25	1
152	7	0	0	2	0	0	25	1
152	14	0	0	2	0	0	25	1
152	35	0	0	2	0	0	25	1
152	45	0	0	2	0	0	25	1
152	60	0	0	2	0	0	25	1
152	70	0	0	2	0	0	25	1
152	80	0	0	2	0	0	25	1
152	100	0	0	1	25	1	25	1
152	103	0	0	2	0	0	25	1
152	105	850	6.745236349	0	0	0	25	1
152	105	450000	13.01700286	0	0	0	25	2
152	105	0	0	2	0	0	25	1
152	110	0	0	2	0	0	25	1
152	114	0	0	2	0	0	25	1
153	0	0	0	2	0	0	50	1
153	4	0	0	2	0	0	50	1
153	7	0	0	2	0	0	50	1
153	14	0	0	2	0	0	50	1
153	35	0	0	2	0	0	50	1
153	45	0	0	2	0	0	50	1
153	60	0	0	2	0	0	50	1
153	70	0	0	2	0	0	50	1
153	80	0	0	2	0	0	50	1
153	100	0	0	1	50	1	50	1
153	103	0	0	2	0	0	50	1
153	105	88	4.477336814	0	0	0	50	1
153	105	64000	11.06663836	0	0	0	50	2
153	105	0	0	2	0	0	50	1
153	110	0	0	2	0	0	50	1
153	114	0	0	2	0	0	50	1
2	0	0	0	2	0	0	0	1
2	4	0	0	2	0	0	0	1
2	7	0	0	2	0	0	0	1
2	14	0	0	2	0	0	0	1
2	35	0	0	2	0	0	0	1
2	45	0	0	2	0	0	0	1
2	60	0	0	2	0	0	0	1
2	70	0	0	2	0	0	0	1
2	80	0	0	2	0	0	0	1
2	100	0	0	2	0	0	0	1
2	103	0	0	2	0	0	0	1
2	105	379473.3192	12.84653957	0	0	0	0	1
2	105	1.5e+08	18.82614585	0	0	0	0	2
2	106	0	0	2	0	0	0	1
2	110	0	0	2	0	0	0	1
2	114	0	0	2	0	0	0	1
155	0	0	0	2	0	0	12.5	1
155	4	0	0	2	0	0	12.5	1
155	7	0	0	2	0	0	12.5	1
155	14	0	0	2	0	0	12.5	1
155	35	0	0	2	0	0	12.5	1
155	45	0	0	2	0	0	12.5	1
155	60	0	0	2	0	0	12.5	1
155	70	0	0	2	0	0	12.5	1
155	80	0	0	2	0	0	12.5	1
155	100	0	0	1	12.5	1	12.5	1
155	103	0	0	2	0	0	12.5	1
155	105	4850	8.486733984	0	0	0	12.5	1
155	105	1500000	14.22097567	0	0	0	12.5	2
155	105	0	0	2	0	0	12.5	1
155	110	0	0	2	0	0	12.5	1
155	114	0	0	2	0	0	12.5	1
156	0	0	0	2	0	0	25	1
156	4	0	0	2	0	0	25	1
156	7	0	0	2	0	0	25	1
156	14	0	0	2	0	0	25	1
156	35	0	0	2	0	0	25	1
156	45	0	0	2	0	0	25	1
156	60	0	0	2	0	0	25	1
156	70	0	0	2	0	0	25	1
156	80	0	0	2	0	0	25	1
156	100	0	0	1	25	1	25	1
156	103	0	0	2	0	0	25	1
156	105	620	6.429719478	0	0	0	25	1
156	105	93000	11.44035477	0	0	0	25	2
156	105	0	0	2	0	0	25	1
156	110	0	0	2	0	0	25	1
156	114	0	0	2	0	0	25	1
157	0	0	0	2	0	0	50	1
157	4	0	0	2	0	0	50	1
157	7	0	0	2	0	0	50	1
157	14	0	0	2	0	0	50	1
157	35	0	0	2	0	0	50	1
157	45	0	0	2	0	0	50	1
157	60	0	0	2	0	0	50	1
157	70	0	0	2	0	0	50	1
157	80	0	0	2	0	0	50	1
157	100	0	0	1	50	1	50	1
157	103	0	0	2	0	0	50	1
157	105	164	5.099866428	0	0	0	50	1
157	105	24000	10.08580911	0	0	0	50	2
157	105	0	0	2	0	0	50	1
157	110	0	0	2	0	0	50	1
157	114	0	0	2	0	0	50	1
