# Supplementary material for: A model-based analysis identifies differences in phenotypic resistance between in vitro and in vivo: implications for translational medicine within tuberculosis
Source: J Pharmacokinet Pharmacodyn. 2020 Jun 1;47(5):421–30. doi: 10.1007/s10928-020-09694-0 (PMC7520421; doi:10.1007/s10928-020-09694-0)
Supplement: Supplementary file 11 — Supplementary file11 (CSV 3 kb) [file 10928_2020_9694_MOESM11_ESM.csv]

ID	TIME	NDV	DV	EVID	MDV	AMT	ASSAY
1	0	12000	9.392661929	0	0	0	1
2	0	13000	9.472704636	0	0	0	1
3	0	32000	10.37349118	0	0	0	1
4	0	45000	10.71441777	0	0	0	1
5	0	45000	10.71441777	0	0	0	1
6	0	38000	10.54534144	0	0	0	1
7	0	15000	9.61580548	0	0	0	1
8	0	14000	9.546812609	0	0	0	1
9	0	0	0	2	1	0	1
9	14	3800000	15.15051162	0	0	0	1
10	0	0	0	2	1	0	1
10	14	3500000	15.06827353	0	0	0	1
11	0	0	0	2	1	0	1
11	14	11400000	16.24912391	0	0	0	1
12	0	0	0	2	1	0	1
12	14	10900000	16.20427335	0	0	0	1
13	0	0	0	2	1	0	1
13	14	3400000	15.03928599	0	0	0	1
14	0	0	0	2	1	0	1
14	14	3200000	14.97866137	0	0	0	1
15	0	0	0	2	1	0	1
15	14	10300000	16.14765445	0	0	0	1
16	0	0	0	2	1	0	1
16	14	10200000	16.13789828	0	0	0	1
17	0	0	0	2	1	0	1
17	28	2.6e+07	17.0736071	0	0	0	1
18	0	0	0	2	1	0	1
18	28	2.3e+07	16.95100477	0	0	0	1
19	0	0	0	2	1	0	1
19	28	26200000	17.08126997	0	0	0	1
20	0	0	0	2	1	0	1
20	28	26600000	17.09642177	0	0	0	1
21	0	0	0	2	1	0	1
21	28	23100000	16.95534318	0	0	0	1
22	0	0	0	2	1	0	1
22	28	24100000	16.9977224	0	0	0	1
23	0	0	0	2	1	0	1
23	28	26100000	17.07744587	0	0	0	1
24	0	0	0	2	1	0	1
24	28	2.6e+07	17.0736071	0	0	0	1
25	0	0	0	2	1	0	1
25	42	3e+07	17.21670794	0	0	0	1
26	0	0	0	2	1	0	1
26	42	2.9e+07	17.18280639	0	0	0	1
27	0	0	0	2	1	0	1
27	42	3e+07	17.21670794	0	0	0	1
28	0	0	0	2	1	0	1
28	42	2.9e+07	17.18280639	0	0	0	1
29	0	0	0	2	1	0	1
29	42	29100000	17.18624873	0	0	0	1
30	0	0	0	2	1	0	1
30	42	3e+07	17.21670794	0	0	0	1
31	0	0	0	2	1	0	1
31	42	2.8e+07	17.14771507	0	0	0	1
32	0	0	0	2	1	0	1
32	42	3e+07	17.21670794	0	0	0	1
33	0	0	0	2	1	0	1
33	56	3.2e+07	17.28124646	0	0	0	1
34	0	0	0	2	1	0	1
34	56	3.3e+07	17.31201812	0	0	0	1
35	0	0	0	2	1	0	1
35	56	2.7e+07	17.11134742	0	0	0	1
36	0	0	0	2	1	0	1
36	56	2.8e+07	17.14771507	0	0	0	1
37	0	0	0	2	1	0	1
37	56	3.1e+07	17.24949776	0	0	0	1
38	0	0	0	2	1	0	1
38	56	3.3e+07	17.31201812	0	0	0	1
39	0	0	0	2	1	0	1
39	56	3e+07	17.21670794	0	0	0	1
40	0	0	0	2	1	0	1
40	56	2.9e+07	17.18280639	0	0	0	1
41	0	0	0	2	1	0	1
41	70	1.8e+07	16.70588232	0	0	0	1
42	0	0	0	2	1	0	1
42	70	10200000	16.13789828	0	0	0	1
43	0	0	0	2	1	0	1
43	70	2.9e+07	17.18280639	0	0	0	1
44	0	0	0	2	1	0	1
44	70	2.8e+07	17.14771507	0	0	0	1
45	0	0	0	2	1	0	1
45	70	2.8e+07	17.14771507	0	0	0	1
46	0	0	0	2	1	0	1
46	70	2.8e+07	17.14771507	0	0	0	1
47	0	0	0	2	1	0	1
47	70	10100000	16.12804598	0	0	0	1
48	0	0	0	2	1	0	1
48	70	3.9e+07	17.4790722	0	0	0	1
49	0	0	0	2	1	0	1
49	84	2.4e+07	16.99356439	0	0	0	1
50	0	0	0	2	1	0	1
50	84	2.2e+07	16.90655301	0	0	0	1
51	0	0	0	2	1	0	1
51	84	2.3e+07	16.95100477	0	0	0	1
52	0	0	0	2	1	0	1
52	84	2.2e+07	16.90655301	0	0	0	1
53	0	0	0	2	1	0	1
53	84	3.2e+07	17.28124646	0	0	0	1
54	0	0	0	2	1	0	1
54	84	3.5e+07	17.37085862	0	0	0	1
55	0	0	0	2	1	0	1
55	84	3.2e+07	17.28124646	0	0	0	1
56	0	0	0	2	1	0	1
56	84	2.2e+07	16.90655301	0	0	0	1
57	0	0	0	2	1	0	1
57	98	2.3e+07	16.95100477	0	0	0	1
58	0	0	0	2	1	0	1
58	98	2.1e+07	16.860033	0	0	0	1
59	0	0	0	2	1	0	1
59	98	1.9e+07	16.75994954	0	0	0	1
60	0	0	0	2	1	0	1
60	98	2.4e+07	16.99356439	0	0	0	1
61	0	0	0	2	1	0	1
61	98	2.9e+07	17.18280639	0	0	0	1
62	0	0	0	2	1	0	1
62	98	2.9e+07	17.18280639	0	0	0	1
63	0	0	0	2	1	0	1
63	98	28100000	17.15128013	0	0	0	1
64	0	0	0	2	1	0	1
64	98	2.9e+07	17.18280639	0	0	0	1
65	0	0	0	2	1	0	2
65	14	2.9e+07	17.18280639	0	0	0	2
66	0	0	0	2	1	0	2
66	42	2.4e+08	19.29614948	0	0	0	2
67	0	0	0	2	1	0	2
67	70	7.5e+08	20.43558376	0	0	0	2
68	0	0	0	2	1	0	2
68	84	758577575	20.44695563	0	0	0	2
69	0	0	0	2	1	0	2
69	14	2.9e+07	17.18280639	0	0	0	2
70	0	0	0	2	1	0	2
70	42	758577575	20.44695563	0	0	0	2
71	0	0	0	2	1	0	2
71	70	239883291.9	19.29566308	0	0	0	2
72	0	0	0	2	1	0	2
72	84	758577575	20.44695563	0	0	0	2
73	0	0	0	2	1	0	2
73	14	2.9e+07	17.18280639	0	0	0	2
74	0	0	0	2	1	0	2
74	42	239883291.9	19.29566308	0	0	0	2
75	0	0	0	2	1	0	2
75	70	645654229	20.28577467	0	0	0	2
76	0	0	0	2	1	0	2
76	84	239883291.9	19.29566308	0	0	0	2
